# Supplementary material for: A reverse-phase protein microarray-based screen identifies host signaling dynamics upon Burkholderia spp. infection
Source: Front Microbiol. 2015 Jul 27;6:683. doi: 10.3389/fmicb.2015.00683 (PMC4515560; doi:10.3389/fmicb.2015.00683)
Supplement: TABLE S1 — Antibodies used in RPMA experiment. Explanations of column headings are: Name of antibody: name of the proteins that antibodies recognize; Vendor: the vendor of the antibodies; Catalog #: the catalog number associated with the vendor; Molecular Weight: the size of the protein in kilo-Dalton; Host: the source of the antibodies; Dilution: dilutions used in the PRMA. [file Table_1.XLSX]

## Sheet: Sheet1
Name of the antibody	Vendor	Catalog #	Molecular Weight	Host	Dilution
4G10 (anti Phosphotyrosine)	EMD Millipore	05-321	many	Mouse	1:1000
Actin, Beta	Cell Signaling Technology	4967	45	Rabbit	1:1000
Akt	Cell Signaling Technology	9272	60	Rabbit	1:1000
Akt (S473)	Cell Signaling Technology	9271	60	Rabbit	1:1000
AMPKalpha1 (S485)	Cell Signaling Technology	4184	62	Rabbit	1:1000
ASK1 (S83)	Cell Signaling Technology	3761	155	Rabbit	1:1000
ATF-2 (T69/71)	Cell Signaling Technology	9225	70	Rabbit	1:500
ATF-2 (T71)	Cell Signaling Technology	9221	70	Rabbit	1:1000
Atg5 (part of Autophagy Ab Sampler #4445)	Cell Signaling Technology	2630	55	Rabbit	1:500
Aurora A (T288)/B (T232)/C (T198) (D13A11)	Cell Signaling Technology	2914	35,40,48	RmAb	1:500
Bad (S112)	Cell Signaling Technology	9291	23	Rabbit	1:1000
Bad (S136)	Cell Signaling Technology	9295	0	Rabbit	1:500
Bad (S155)	Cell Signaling Technology	9297	0	Rabbit	1:1000
Bcl-2 (S70) (5H2)	Cell Signaling Technology	2827	28	RmAb	1:1000
Bcl-2 (T56)	Cell Signaling Technology	2875	28	Rabbit	1:1000
c-Abl (T735)	Cell Signaling Technology	2864	120	Rabbit	1:1000
c-Abl (Y245)	Cell Signaling Technology	2861	135	Rabbit	1:1000
Caspase-3, cleaved (D175)	Cell Signaling Technology	9661	17, 19	Rabbit	1:1000
Caspase-6, cleaved (D162)	Cell Signaling Technology	9761	18	Rabbit	1:1000
Caspase-7, cleaved (D198)	Cell Signaling Technology	9491	20	Rabbit	1:1000
Caspase-9, cleaved (D315)	Cell Signaling Technology	9505	35	Rabbit	1:1000
Caspase-9, cleaved (D330)	Cell Signaling Technology	9501	17, 37	Rabbit	1:1000
Catenin (beta) (S33/37/T41)	Cell Signaling Technology	9561	85	Rabbit	1:1000
CDK2 (78B2)	Cell Signaling Technology	2546	33	Rabbit	1:1000
Chk1 (S345)	Cell Signaling Technology	2341	56	Rabbit	1:1000
c-Myc	Cell Signaling Technology	9402	57-70	Rabbit	1:500
Cofilin (S3) (77G2)	Cell Signaling Technology	3313	19	RmAb	1:1000
CREB	Cell Signaling Technology	9192	43	Rabbit	1:1000
CREB (S133)	Cell Signaling Technology	9191	43	Rabbit	1:1000
Cyclin D1 (T286)	Cell Signaling Technology	2921	36	Rabbit	1:1000
EGFR (Y1148)	Cell Signaling Technology	4404	175	Rabbit	1:500
eIF4G	Cell Signaling Technology	2498	220	Rabbit	1:1000
Elk-1 (S383)	Cell Signaling Technology	9181	62	Rabbit	1:1000
eNOS (S1177)	Cell Signaling Technology	9571	140	Rabbit	1:1000
ErbB2/HER2 (Y877)	Imgenex	IMG-90185	185	Rabbit	1:500
ERK 1/2	Cell Signaling Technology	9102	42, 44	Rabbit	1:1000
ERK 1/2 (T202/Y204)	Cell Signaling Technology	9101	42, 44	Rabbit	1:1000
FADD (S194)	Cell Signaling Technology	2781	28	Rabbit	1:1000
FAK	Becton Dickinson	556368	116	Rabbit	1:1000
FAK (Y397) (18)	Becton Dickinson	611806	125	Mouse	1:1000
FAK (Y576/577)	Cell Signaling Technology	3281	125	Rabbit	1:1000
Gab1 (Y627)	Cell Signaling Technology	3231	110	Rabbit	1:1000
GSK-3alpha (S21) (46H12)	Cell Signaling Technology	9337	51	Mouse	1:2000
GSK-3alpha (Y279)/beta (Y216)	BioSource	44-604	47, 51	Rabbit	1:1000
GSK-3alpha/beta (S21/9)	Cell Signaling Technology	9331	46, 51	Rabbit	1:1000
GSK-3beta	Cell Signaling Technology	9332	46	Rabbit	1:1000
GSK-3beta (S9)	Cell Signaling Technology	9336	46	Rabbit	1:1000
Histone Deacetylase 3 (HDAC3)	Cell Signaling Technology	2632	49	Rabbit	1:1000
Histone H3	Abcam	ab1791	17	Rabbit	1:500
Histone H3 (S10)	EMD Millipore	06-570	17	Rabbit	1:1000
Histone H3, acetyl- (Lys14)	EMD Millipore	07-353	17	Rabbit	1:1000
Histone H3, Di-Methyl (Lys27)	Cell Signaling Technology	9755	15	Rabbit	1:500
Histone H3, Di-Methyl (Lys9)	Cell Signaling Technology	9753	15	Rabbit	1:500
Histone H3, tri-methyl (Lys27)	EMD Millipore	07-449	17	Rabbit	1:5000
HSP90 (E289)	Cell Signaling Technology	4875	90	Rabbit	1:1000
HSP90a (T5/7)	Cell Signaling Technology	3488	90	Rabbit	1:500
IkappaB-alpha	Cell Signaling Technology	9242	41	Rabbit	1:1000
IkappaB-alpha (S32/36) (5A5)	Cell Signaling Technology	9246	40	Mouse	1:2000
IL-6	BioVision	5143-100	21-28	Rabbit	1:1000
iNOS	Cell Signaling Technology	2977	130	Rabbit	1:500
LC3B (part of Autophagy Ab Sampler #4445)	Cell Signaling Technology	2775	14,16	Rabbit	1:500
Lck	Cell Signaling Technology	2752	56	Rabbit	1:1000
Lck (Y505)	Biosource	44-850	56	Rabbit	1:1000
LIMK1 (T508)/LIMK2 (T505)	Cell Signaling Technology	3841	72	Rabbit	1:1000
MDM2 (S166)	Cell Signaling Technology	3521	90	Rabbit	1:1000
MEK1/2	Cell Signaling Technology	9122	45	Rabbit	1:1000
MEK1/2 (S217/221)	Cell Signaling Technology	9121	45	Rabbit	1:1000
MSK1 (S360)	Cell Signaling Technology	9594	90	Rabbit	1:1000
mTOR	Cell Signaling Technology	2972	289	Rabbit	1:1000
mTOR (S2448)	Cell Signaling Technology	2971	289	Rabbit	1:1000
NF-kappaB	Cell Signaling Technology	3034	75	Rabbit	1:1000
NF-kappaB p65 (S536)	Cell Signaling Technology	3031	65	Rabbit	1:1000
p38 MAP Kinase	Cell Signaling Technology	9212	40	Rabbit	1:1000
p38 MAP Kinase (T180/Y182)	Cell Signaling Technology	9211	40	Rabbit	1:1000
p53	Cell Signaling Technology	9282	53	Rabbit	1:1000
p53 (S15)	Cell Signaling Technology	9284	53	Rabbit	1:1000
p70 S6 Kinase (S371)	Cell Signaling Technology	9208	70, 85	Rabbit	1:1000
p90RSK (S380)	Cell Signaling Technology	9341	90	Rabbit	1:1000
PARP, cleaved (D214)	Cell Signaling Technology	9541	89	Rabbit	1:1000
PCAF (C14G9)	Cell Signaling Technology	3378	93	RmAb	1:500
phospho-Tyrosine (P-Y-100)	Cell Signaling Technology	9411	NA	Mouse	1:2000
PI3-Kinase	Becton Dickinson	610045	85	Mouse	1:2500
PKC alpha (M4)	EMD Millipore	05-154	82	Mouse	1:1000
PKC alpha/beta II (T638/641)	Cell Signaling Technology	9375	80, 82	Rabbit	1:1000
PKC delta (T505)	Cell Signaling Technology	9374	78	Rabbit	1:1000
PKC theta (T538)	Cell Signaling Technology	9377	79	Rabbit	1:1000
PLC-gamma-1	Cell Signaling Technology	2822	155	Rabbit	1:1000
PLCgamma1 (Y783)	Cell Signaling Technology	2821	155	Rabbit	1:1000
PLK1 (T210)	Becton Dickinson	558400	68	Mouse	1:10,000
PRMT4/CARM1	Cell Signaling Technology	4438	63	Rabbit	1:1000
Proteasome 20S C2	Abcam	ab3325	30	Rabbit	1:500
Protein Phosphatase 1 Beta (EP1804Y)	Abcam	ab53315	37	RmAb	1:10,000
PTEN	Cell Signaling Technology	9552	54	Rabbit	1:1000
PTEN (S380)	Cell Signaling Technology	9551	54	Rabbit	1:1000
Raf (S259)	Cell Signaling Technology	9421	74	Rabbit	1:500
Ras-GRF1 (S916)	Cell Signaling Technology	3321	155	Rabbit	1:1000
Rb (S780)	Cell Signaling Technology	3590	110	Rabbit	1:1000
SAPK/JNK	Cell Signaling Technology	9252	46, 54	Rabbit	1:1000
SAPK/JNK (T183/Y185)	Cell Signaling Technology	9251	46, 54	Rabbit	1:1000
SHIP1 (Y1020)	Cell Signaling Technology	3941	145	Rabbit	1:1000
SHP2 (Y580)	Biosource	44-558	70	Rabbit	1:500
Smad1 (S/S)/Smad5 (S/S)/Smad8 (S/S)	Cell Signaling Technology	9511	60	Rabbit	1:500
SOCS3	Cell Signaling Technology	2923	26	Rabbit	1:1000
Src Family (Y416)	Cell Signaling Technology	2101	60	Rabbit	1:1000
ST6GALNAC5	Aviva	ARP49986	38	Rabbit	1:50000
Stat1	Cell Signaling Technology	9172	84, 91	Rabbit	1:1000
Stat1 (Y701)	Cell Signaling Technology	9171	84, 91	Rabbit	1:1000
Stat3 (S727)	Cell Signaling Technology	9134	79, 86	Rabbit	1:1000
Stat3 (Y705) (9E12)	EMD Millipore	05-485	92	Mouse	1:10,000
SUMO-1	Cell Signaling Technology	4930	many	Rabbit	1:500
SUMO-2/3 (18H8)	Cell Signaling Technology	4971	many	RmAb	1:500
Ubiquitin (P4D1)	Cell Signaling Technology	3936	many	Mouse	1:500
VASP (S157)	Cell Signaling Technology	3111	51	Rabbit	1:1000
Vav3 (Y173)	Biosource	44-488	95	Rabbit	1:500
